# Supplementary material for: Cocaine-induced adaptation of dopamine D2S, but not D2L autoreceptors
Source: eLife. 2017 Nov 20;6:e31924. doi: 10.7554/eLife.31924 (PMC5695907; doi:10.7554/eLife.31924)
Supplement: Figure 1—source data 1. [file elife-31924-fig1-data1.xlsx]

## Sheet: D2 receptor desensitization
		Figure 1. Cocaine-induced adaptation in D2 receptor desensitization.
		Wild Type						D2L-KO						D2S-KO
		Naïve		Cocaine-treated				Naïve		Cocaine-treated				Naïve		Cocaine-treated
		EGTA	BAPTA	EGTA	BAPTA			EGTA	BAPTA	EGTA	BAPTA			EGTA	BAPTA	EGTA	BAPTA
		0.279638	0.246774	0.261519	0.161412			0.540107	0.298705	0.446092	0.349607			0.366246	0.232208	0.275808	0.17068
		0.407722	0.282183	0.303401	0.177496			0.749479	0.247666	0.357587	0.213479			0.397086	0.246143	0.377706	0.0972985
		0.513025	0.145559	0.203289	0.179023			0.51593	0.262045	0.458085	0.165675			0.420046	0.0927409	0.332745	0.0555295
		0.720068	0.110769	0.37536	0.176764			0.51998	0.184468	0.526432	0.260418			0.430199	0.179664	0.411799	0.154807
		0.357188	0.185807	0.377184	0.125927			0.527565	0.37673	0.335298	0.226092			0.359006	0.134651	0.375444	0.342615
		0.715986	0.281845	0.29591	0.181909			0.74011	0.258518	0.398284	0.340057			0.473794	0.0791426	0.412246	0.335227
		0.435108	0.273834	0.438939	0.213719			0.407498	0.332247	0.468322	0.240552			0.302073	0.373668	0.216732	0.255134
		0.210812			0.151217			0.447276		0.470157	0.376001			0.298345		0.227213
		0.335899			0.163621			0.301202		0.486469				0.20589		0.402178
		0.325974								0.25818
		0.408697								0.378537
										0.50482
		0.428192	0.21811	0.322229	0.170121			0.527683	0.280054	0.424022	0.271485			0.361409	0.191174	0.336874	0.201613
