# Supplementary material for: Cocaine-induced adaptation of dopamine D2S, but not D2L autoreceptors
Source: eLife. 2017 Nov 20;6:e31924. doi: 10.7554/eLife.31924 (PMC5695907; doi:10.7554/eLife.31924)
Supplement: Figure 2—source data 1. [file elife-31924-fig2-data1.xlsx]

## Sheet: D2 receptor current density
		Figure 2. Amplitude of D2-GIRK currents.
		Wild Type						D2L-KO						D2S-KO
		Naïve		Cocaine-treated				Naïve		Cocaine-treated				Naïve		Cocaine-treated
		EGTA	BAPTA	EGTA	BAPTA			EGTA	BAPTA	EGTA	BAPTA			EGTA	BAPTA	EGTA	BAPTA
		2.4719	12.9299	10.5608	16.5989			7.08333	9.84181	9.76552	16.5661			5.64	12.4175	1.90833	9.54984
		8.46836	15.9083	6.32658	14.7115			7.64918	13.9691	10.1684	13.324			9.48704	9.72533	9.54569	5.39881
		9.35688	16.5911	2.71471	15.0229			8.6817	12.4535	7.35373	19.7375			4.49875	5.42528	5.80833	8.28565
		6.92725	12.0806	7.56644	20.3835			5.18459	4.56713	5.75879	6.59283			8.66955	11.9871	10.2715	6.99658
		7.14037	12.6066	5.46172	14.3578			11.5	22.2678	18.2374	11.843			7.12305	11.1177	8.45324	3.19576
		6.68398	12.8391	12.0349	16.0634			10.8948	12.4649	12.6135	10.7105			10.8275	3.91992	4.30234	5.88557
		11.1169	19.9856	5.11746	17.8441			4.79971	16.701	7.00079	8.81952			2.57107	8.83529	3.08629	9.84231
		6.58275			14.0296			6.98514		8.66588	19.4586			4.89475		3.4993
		5.4324			13.1375			8.57537		5.59091				1.25772		*note: for one cell in this group the capacitance was not recorded and thus current density not calculated
		5.54821								6.55872
		9.71197								5.55333
										6.06476
		7.22191	14.7059	7.1118	15.7944			7.9282	13.1807	8.61097	13.3815			6.10772	9.06115	5.85938	7.02207
